# Supplementary material for: Comparison of the Fecal Bacteriome of HIV-Positive and HIV-Negative Older Adults
Source: Biomedicines. 2023 Aug 19;11(8):2305. doi: 10.3390/biomedicines11082305 (PMC10452058; doi:10.3390/biomedicines11082305)
Supplement: Supplementary file 1 [file biomedicines-11-02305-s001.zip]

Archive with 1 entries (1 files):
- Table S1 Biomedicines.pdf
